# Supplementary material for: Validation of the Measuring Protocol for the Infraspinatus Muscle with M-Mode Ultrasound in Asymptomatic Subjects. Intra- and Inter-examiner Reliability Study
Source: Diagnostics (Basel). 2023 Feb 4;13(4):582. doi: 10.3390/diagnostics13040582 (PMC9955823; doi:10.3390/diagnostics13040582)
Supplement: Supplementary file 1 [file diagnostics-13-00582-s001.zip]

Archive with 1 entries (1 files):
- diagnostics-2201875-supplementary.pdf
